# Supplementary material for: Identification and validation of a novel apoptosis-related prognostic risk score model for lung adenocarcinoma
Source: J Cancer. 2024 Apr 28;15(11):3381–93. doi: 10.7150/jca.92616 (PMC11134425; doi:10.7150/jca.92616)
Supplement: Supplementary file 1 — Supplementary tables. [file jcav15p3381s1.zip]

Archive with 4 entries (4 files):
- Supplementary  table 2.docx
- Supplementary  table 3   Specific clinic parameters.xls
- Supplementary  table 3.doc
- Supplementary table 1.docx
