# Supplementary material for: Identification and validation of a novel apoptosis-related prognostic risk score model for lung adenocarcinoma
Source: J Cancer. 2024 Apr 28;15(11):3381–93. doi: 10.7150/jca.92616 (PMC11134425; doi:10.7150/jca.92616)
Supplement: Supplementary file 1 — Supplementary tables. [file jcav15p3381s1.zip › Supplementary table 3 Specific clinic parameters.xls]

## Sheet: Sheet1
Id	Age	Gender	stage	T	M	N	futime	fustat	BCL2L10	MELK	ERO1A	KRT8	KRT18	DDIT4	PERP	BTK	CX3CR1	DAPK2	riskScore	risk
TCGA-55-A48Z	60	0	3	1	2	3	1.78356	0	2.46133	6.54802	7.97895	9.18235	9.91015	6.99453	8.65956	4.60848	3.43366	4.73494	3.79972	high
TCGA-55-7283	76	0	3	3	2	2	1.66849	0	1.96672	4.82379	5.52967	9.15534	10.3064	7.53088	7.80537	4.21242	6.19713	3.78615	3.10151	low
TCGA-55-8615	67	1	3	3	2	2	1.22192	0	2.54242	4.93024	6.31749	10.0177	10.7782	7.46495	7.82752	3.35737	2.64442	4.00248	3.62545	high
TCGA-97-8547	78	0	3	2	2	2	1.8	0	2.90494	4.49655	6.25031	10.0588	10.4688	8.15113	7.13361	4.54911	4.50094	3.52798	3.39687	low
TCGA-69-7974	54	0	3	2	2	2	0.50411	0	1.98671	5.80312	7.58563	10.4789	11.4228	9.14451	8.09241	5.24317	6.25351	3.95384	3.81903	high
TCGA-91-6849	75	0	3	2	2	2	0.0958904	0	1.98997	3.72831	5.53228	10.021	10.7875	9.28931	7.42779	4.60862	3.24657	5.09639	3.34664	low
TCGA-49-4512	69	0	3	2	2	2	2.47945	1	2.07819	4.42453	5.91529	9.69218	10.5927	6.98811	6.39774	4.88935	4.47264	4.3856	3.01536	low
TCGA-55-6970	67	0	3	2	2	2	1.27123	1	2.25787	5.77406	6.84804	8.96829	9.98985	9.11951	8.39861	4.7823	3.94259	3.48701	3.7138	high
TCGA-91-6848	59	1	3	2	2	2	0.613699	0	2.11756	7.28844	6.55751	5.50295	8.05189	8.17477	7.00896	4.93104	3.35736	3.1507	3.21326	low
TCGA-MP-A4T9	54	0	3	2	2	2	3.46575	1	3.03712	5.31285	7.42164	10.1199	10.6573	9.33638	8.15217	4.91304	4.15256	4.95545	3.86597	high
TCGA-49-AAR4	51	1	3	2	2	2	2.40822	1	2.65723	5.70741	6.73858	10.7488	11.034	8.94473	8.54407	4.79273	3.18107	5.05857	3.78852	high
TCGA-86-A4P8	59	0	3	1	2	2	1.18082	0	1.90536	3.46641	4.75352	7.6679	8.44785	8.22579	6.69894	5.88892	5.53841	6.0419	2.44501	low
TCGA-55-7727	70	1	3	1	2	2	0.326027	0	1.87713	6.90731	7.48794	7.76192	9.19061	5.79609	8.47097	5.22027	5.02968	3.98707	3.30964	low
TCGA-55-8505	62	1	3	1	2	2	1.20548	0	5.41704	5.576	9.07095	10.5184	10.6798	8.35362	9.21858	3.58863	3.21168	3.22996	4.61494	high
TCGA-49-6743	81	0	3	1	2	2	1.01096	0	3.66798	6.87472	8.97165	8.78405	9.93778	8.92136	9.54635	4.20226	2.75601	3.4658	4.49845	high
TCGA-MP-A4T6	76	0	3	1	2	2	4.90411	1	2.608	3.64393	5.7667	10.2495	10.3371	6.40243	7.15852	4.54812	3.59617	5.32691	3.03631	low
TCGA-49-6761	68	0	3	1	2	2	0.969863	0	2.3337	5.50441	6.91796	8.57126	9.72193	10.5772	8.26408	4.25059	2.88526	3.30568	3.96493	high
TCGA-55-7227	77	1	3	3	2	1	2.60822	1	1.98473	5.30028	6.67731	9.33614	9.7865	7.91395	8.20348	4.7603	5.9462	4.61374	3.36616	low
TCGA-69-7978	59	1	3	2	2	1	0.367123	0	2.84131	6.15061	8.92279	8.86783	9.4075	8.49503	8.00732	5.33454	4.67699	3.47312	4.00547	high
TCGA-55-7907	77	1	2	2	2	1	0.939726	1	5.18317	4.9213	6.93776	10.0195	10.7766	8.93926	9.06822	4.40753	3.58279	3.49542	3.98893	high
TCGA-55-6712	71	1	2	2	2	1	0.468493	1	1.96799	5.57257	7.94625	11.0477	11.5462	9.77651	9.02557	4.73896	3.06195	4.11605	4.29525	high
TCGA-J2-8192	65	0	2	2	2	1	2.02466	0	2.19728	4.34647	7.16243	8.83897	8.91357	9.83948	8.2477	5.43095	5.17618	3.80726	3.61602	high
TCGA-49-6744	64	0	2	2	2	1	2.43836	0	2.25827	4.89187	6.17108	9.55067	10.3507	9.00042	7.67592	5.31212	3.89747	4.02541	3.41159	low
TCGA-53-A4EZ	63	1	2	2	2	1	2.93425	0	3.30261	6.6463	7.3236	9.31929	10.0212	5.98214	7.5951	3.72325	3.51197	3.69526	3.59543	high
TCGA-55-8508	60	0	2	2	2	1	1.69041	0	2.03825	5.11605	6.25945	9.91959	10.7723	8.72938	6.97981	4.80305	2.99391	4.08515	3.47053	low
TCGA-49-AAR3	69	1	2	2	2	1	5.1863	0	2.82181	6.60444	6.5638	10.021	11.1184	7.59506	7.75507	5.06008	2.7182	3.61364	3.56847	high
TCGA-50-5068	59	0	2	2	2	1	4.10685	1	2.3086	4.93605	5.49304	7.84157	8.64017	7.38905	7.46567	5.96043	4.79029	4.08939	2.76699	low
TCGA-MP-A4TK	56	0	2	2	2	1	1.59452	1	2.13496	5.11915	7.41384	9.53033	9.89116	9.35748	7.42295	5.1004	4.00007	4.31212	3.71292	high
TCGA-44-6779	50	0	2	2	2	1	1.36986	1	1.97891	6.46812	7.70887	10.7017	11.117	10.1807	8.79486	4.69629	3.20455	3.55725	4.25549	high
TCGA-91-A4BD	78	1	2	1	2	1	1.65205	0	2.42308	4.00017	5.45065	9.07587	10.4049	8.58798	7.30943	5.03485	4.80157	4.55388	3.09685	low
TCGA-L9-A50W	75	1	2	1	2	1	1.21096	1	3.54867	3.86445	6.5175	9.48765	10.0162	7.89214	6.71288	4.31358	5.01342	4.08205	3.33394	low
TCGA-55-7914	71	0	2	1	2	1	0.512329	1	3.19967	5.42746	6.50364	8.64785	9.97239	7.27798	4.05764	4.6676	3.31116	4.79667	3.00377	low
TCGA-44-7669	59	1	2	1	2	1	1.5726	1	2.47028	6.35243	5.47315	10.1136	10.8348	7.52909	7.87139	4.66486	3.08669	4.61664	3.26241	low
TCGA-69-8253	59	0	2	1	2	1	1.16712	0	2.0184	3.86337	6.80784	10.5243	10.8121	9.59925	7.62968	3.89228	2.77688	3.71863	3.89496	high
TCGA-91-6830	65	0	2	1	2	1	0.164384	0	2.86661	5.38533	7.18534	10.7384	12.0119	8.13454	9.47703	4.87454	5.65236	4.07028	3.87093	high
TCGA-49-AAQV	63	0	2	1	2	1	1.85479	1	3.53696	5.80196	7.00217	9.5255	9.90584	9.10841	8.04687	4.33395	3.01075	4.0959	3.83651	high
TCGA-55-7994	81	1	2	3	2	0	1.65205	0	1.89814	6.53051	7.41035	10.1153	10.6986	8.16652	7.78075	5.08593	3.09087	3.89973	3.76256	high
TCGA-55-8513	77	0	2	3	2	0	2.16712	0	2.09734	3.6922	6.1214	9.17483	9.07445	7.99145	7.97716	5.96582	5.1512	4.62437	3.04496	low
TCGA-69-8453	77	1	2	3	2	0	1.50685	0	2.14282	4.73777	5.97007	10.5501	10.5935	8.64711	8.10993	5.7685	4.95904	4.05408	3.30397	low
TCGA-55-8092	75	1	2	3	2	0	0.421918	1	1.96739	5.04921	6.11207	8.59943	9.55938	9.50513	6.71851	5.37508	2.66586	3.79371	3.33536	low
TCGA-55-7284	74	1	2	3	2	0	0.665753	1	3.44816	3.89779	6.32854	10.251	10.2539	9.04519	8.28505	4.83118	5.53799	4.26249	3.51415	low
TCGA-55-8619	72	0	2	3	2	0	1.13973	0	1.91161	4.36399	6.61618	9.21836	9.374	7.85835	7.61029	5.70781	5.3417	4.64405	3.16186	low
TCGA-J2-8194	69	0	2	3	2	0	1.98356	0	2.14811	3.79558	5.70951	9.94184	10.4778	9.61346	7.97816	4.15954	3.96776	3.98426	3.52315	low
TCGA-91-7771	62	1	2	3	2	0	1.34795	0	2.72215	4.27811	7.29408	9.96977	10.6883	8.2224	7.33952	4.82125	4.10401	4.84535	3.62141	high
TCGA-49-AAR9	61	1	2	3	2	0	0.712329	1	3.97627	5.55855	9.35413	11.6069	12.0563	8.69798	8.91605	3.03828	2.44776	3.13594	4.878	high
TCGA-95-7039	54	0	2	3	2	0	0.0931507	0	4.04038	6.82965	7.1646	10.0293	10.9888	9.0148	8.72362	3.61851	2.93857	4.06848	4.13085	high
TCGA-44-7667	49	0	2	3	2	0	1.52603	0	2.53534	6.92403	5.33802	9.11524	10.1854	7.39749	7.37427	3.51849	2.5517	3.19107	3.31535	low
TCGA-49-6767	46	0	2	3	2	0	1.85479	0	3.00238	3.39688	8.50478	10.3469	11.1638	8.19954	8.70684	4.25575	3.03806	3.26072	4.26381	high
TCGA-55-6978	81	1	2	2	2	0	0.482192	1	2.80599	7.0425	7.19084	10.0232	10.7132	10.2504	7.42341	5.16048	3.47933	3.48526	3.92308	high
TCGA-55-A490	78	1	2	2	2	0	0.271233	1	3.3477	4.95585	7.53653	9.4783	10.8945	7.53695	7.04733	4.45275	3.70964	3.24754	3.72487	high
TCGA-91-A4BC	59	1	2	2	2	0	0.120548	0	2.38891	6.70844	6.27649	7.66398	8.58694	8.14789	5.72493	4.97407	2.81938	4.57831	3.08404	low
TCGA-MP-A4TE	56	1	2	2	2	0	2.45479	1	2.23482	5.55465	6.28608	10.1436	11.0504	7.89377	7.51288	3.13121	2.55568	3.57313	3.70383	high
TCGA-55-8204	87	0	1	2	2	0	1.41096	0	3.76831	6.85452	6.80453	8.91464	9.64009	8.83494	10.4089	4.39557	3.47576	3.53299	3.96611	high
TCGA-69-7761	84	1	1	2	2	0	0.509589	0	1.94406	5.80254	7.43595	10.2417	10.1006	9.69623	8.97738	5.24387	3.76687	3.79125	3.96474	high
TCGA-44-A47A	78	0	1	2	2	0	1.27671	0	2.2583	5.16473	5.98581	9.42025	10.2758	7.19009	7.07135	5.11404	3.66507	3.78478	3.14589	low
TCGA-93-8067	77	1	1	2	2	0	0.509589	0	2.62103	6.25835	6.77318	10.3644	10.3487	8.25828	8.68892	3.7709	3.42812	3.18751	3.86566	high
TCGA-55-7815	76	1	1	2	2	0	2.11781	0	1.87713	5.49558	8.1044	7.86491	9.22691	6.38232	8.69167	4.95597	4.19088	3.47633	3.62147	high
TCGA-55-8614	76	1	1	2	2	0	1.46849	0	2.42231	5.34236	6.43161	10.1285	10.2965	7.64233	9.38854	4.033	3.54157	4.78095	3.65221	high
TCGA-55-7724	76	0	1	2	2	0	1.93151	0	4.25975	5.53916	6.90289	7.39404	8.77904	7.36749	10.1627	5.58328	5.26491	4.26271	3.44392	low
TCGA-55-8511	73	0	1	2	2	0	1.51233	0	1.94983	6.25712	8.0855	8.62656	9.8272	8.71801	8.16193	4.83749	2.98917	3.42771	3.97265	high
TCGA-55-8207	73	1	1	2	2	0	2.67671	0	1.99674	3.42416	5.77184	8.1981	9.23084	9.60591	7.61256	5.013	4.48224	3.82508	3.2424	low
TCGA-44-6775	72	0	1	2	2	0	1.0137	0	2.02075	6.54312	6.87197	7.87914	8.33549	7.4885	7.85352	5.34392	5.07194	4.15489	3.21087	low
TCGA-69-7979	71	0	1	2	2	0	0.243836	0	2.73344	6.42857	6.44435	10.1825	10.4788	8.20484	7.56588	3.76504	2.79009	4.64473	3.6511	high
TCGA-55-8514	70	0	1	2	2	0	1.42466	0	1.87713	3.92328	4.92209	9.94865	10.5197	7.34734	8.1632	4.30461	4.79713	4.1243	3.03218	low
TCGA-55-8096	67	0	1	2	2	0	1.96986	1	4.28295	4.58633	7.59186	9.57429	10.0057	8.36412	7.96625	5.08702	4.90699	5.13652	3.68328	high
TCGA-97-7937	65	1	1	2	2	0	1.54521	0	2.33651	5.49914	7.05883	10.2276	11.1307	6.7778	7.08595	4.0073	3.11396	5.17317	3.5511	high
TCGA-55-7728	64	0	1	2	2	0	1.92877	0	2.97616	4.4212	6.36346	11.453	11.8078	8.45409	7.67195	6.04469	4.60295	4.60327	3.42376	low
TCGA-L9-A8F4	64	0	1	2	2	0	1.30411	0	3.05408	5.63951	6.76243	10.027	10.4872	8.75139	7.59581	5.13806	3.04939	4.09094	3.63831	high
TCGA-55-A494	61	0	1	2	2	0	1.31781	0	3.66518	5.50197	6.64408	10.0075	10.3868	7.43689	7.51322	2.87509	2.62491	3.65402	3.75686	high
TCGA-44-7662	61	1	1	2	2	0	0.59726	0	2.19164	6.84821	6.63784	10.5266	10.8878	8.59589	8.17983	4.40457	2.7502	4.29027	3.77406	high
TCGA-55-8087	59	0	1	2	2	0	1.26575	0	2.22153	3.34921	5.87294	8.9491	9.63402	6.57594	6.75515	4.60453	4.46978	5.23909	2.89577	low
TCGA-55-8301	58	1	1	2	2	0	1.46301	0	1.95743	6.4375	6.7232	9.55202	9.84108	8.21196	7.45625	5.41943	3.76024	4.60096	3.39727	low
TCGA-55-8510	55	0	1	2	2	0	1.47671	0	3.68111	5.24668	6.51789	8.94824	9.49505	7.37488	7.75149	5.08737	5.484	4.83513	3.21394	low
TCGA-91-6829	78	1	1	2	2	0	3.44658	1	2.41272	6.7911	6.12208	9.68938	10.4838	6.84551	7.51622	4.20849	2.91009	3.29412	3.39492	low
TCGA-55-8091	74	1	1	2	2	0	1.64384	0	2.37434	4.50945	7.04829	8.94624	9.50388	9.49862	7.5975	4.72227	4.81008	3.95908	3.62598	high
TCGA-44-A479	73	0	1	2	2	0	1.07397	0	2.91579	6.3003	6.84446	9.57975	10.475	7.95144	7.23079	5.75067	3.47498	5.13422	3.39535	low
TCGA-44-7660	72	1	1	2	2	0	0.890411	0	4.38147	6.67529	6.02351	9.33089	9.95504	8.28848	9.35477	3.71686	2.8191	4.14824	3.74131	high
TCGA-97-7552	70	1	1	2	2	0	5.29315	0	2.51395	4.33103	6.68478	9.79099	9.60143	8.11681	8.60259	5.63576	6.17363	4.1389	3.34044	low
TCGA-97-7547	67	0	1	2	2	0	5.38356	0	2.46098	3.55597	5.27528	8.01063	8.93458	7.96666	8.46986	4.18565	4.09688	3.44872	3.13912	low
TCGA-91-6831	66	1	1	2	2	0	0.849315	0	3.5673	7.80022	5.92314	8.98479	9.82054	7.26109	6.68284	4.50073	3.03388	4.34955	3.21321	low
TCGA-49-AAR2	64	1	1	2	2	0	6.09315	0	4.309	5.55262	6.60159	9.43022	10.2725	7.43616	6.05502	4.08688	2.9572	4.22144	3.4212	low
TCGA-55-6642	63	1	1	2	2	0	6.70959	0	1.99995	4.87984	7.03151	9.40604	10.5648	8.09648	7.13859	5.0625	3.25266	3.72823	3.5446	high
TCGA-91-6847	62	0	1	2	2	0	2.30685	0	2.89838	6.6634	6.22009	9.78578	10.3791	7.86372	9.9307	2.92431	2.60697	4.01011	3.90532	high
TCGA-55-6971	59	0	1	2	2	0	3.83562	0	2.17693	4.90652	7.19826	8.74952	9.3412	8.87753	6.99316	5.59303	3.76343	4.25789	3.46065	low
TCGA-55-6985	58	0	1	2	2	0	3.37808	0	2.84246	6.06096	6.40843	9.96011	10.4547	7.91977	8.13641	4.52208	3.60207	3.74014	3.56521	high
TCGA-55-8302	54	1	1	2	2	0	1.30959	0	3.08838	6.23644	7.50388	10.7403	11.0203	9.09287	8.56203	4.4126	2.99218	3.51052	4.12784	high
TCGA-91-6836	52	0	1	2	2	0	1.14247	0	2.40852	7.68079	6.18342	9.06189	10.1517	7.6658	7.4753	3.70568	2.73621	3.12794	3.54119	high
TCGA-49-AARQ	41	0	1	2	2	0	18.4438	0	2.65307	7.44916	6.58249	10.2623	11.2176	9.35015	6.83531	4.03389	2.79491	4.39829	3.78195	high
TCGA-55-A4DF	88	1	1	1	2	0	1.20548	1	2.22017	8.31015	7.56047	9.52598	9.89913	8.4249	8.44181	4.94744	3.05479	4.53206	3.85349	high
TCGA-55-A491	81	0	1	1	2	0	1.71507	0	4.4578	5.86049	6.07274	10.1374	10.9849	6.73959	9.10316	4.92547	5.39158	4.03412	3.38128	low
TCGA-91-8499	76	0	1	1	2	0	0.0986301	0	2.4838	7.25049	6.00113	9.44945	9.55615	7.54914	8.04386	4.27482	2.77784	3.18762	3.44133	low
TCGA-97-7941	72	0	1	1	2	0	1.32603	0	3.30555	3.83527	6.06165	10.8999	11.2461	7.41874	8.59149	4.42124	5.51849	4.28277	3.4227	low
TCGA-55-7573	72	0	1	1	2	0	1.33425	0	2.45344	3.67387	5.83088	8.77669	9.91346	6.92769	7.73631	5.09382	6.09052	5.40252	2.9025	low
TCGA-55-7726	72	0	1	1	2	0	1.7863	0	2.5783	5.7972	7.05565	8.43455	10.2555	8.61361	10.2206	4.15951	3.33162	3.28848	4.00135	high
TCGA-55-A4DG	71	1	1	1	2	0	1.66575	0	2.66856	3.92749	5.90974	8.6384	9.42262	9.09897	8.54114	4.94902	3.93076	5.59654	3.32754	low
TCGA-44-7659	70	1	1	1	2	0	1.21644	0	2.01446	3.56548	6.97511	8.60997	9.82289	7.00901	7.03745	4.35482	3.73984	5.17372	3.3076	low
TCGA-NJ-A55R	67	1	1	1	2	0	1.65205	0	3.16653	5.01761	6.59159	8.60679	9.6573	8.1291	7.13026	4.42784	3.10438	3.88745	3.46244	low
TCGA-J2-A4AG	66	0	1	1	2	0	1.36986	0	1.95152	3.88802	5.81069	10.0505	10.3761	8.56536	8.2616	5.04946	3.71971	4.08415	3.36115	low
TCGA-55-7903	64	1	1	1	2	0	1.55342	0	1.96462	6.18181	6.43365	9.3657	10.1808	9.11036	7.58859	4.29852	3.76303	4.26447	3.58806	high
TCGA-55-8299	61	0	1	1	2	0	1.28493	1	1.90368	5.62509	7.64689	9.6773	10.3858	7.85857	7.39754	4.64501	3.50729	4.1955	3.71973	high
TCGA-55-7913	61	0	1	1	2	0	1.53699	1	3.55911	6.86185	6.86485	9.66148	10.6966	6.25787	8.05287	3.30304	2.80899	3.15384	3.72275	high
TCGA-55-6543	60	0	1	1	2	0	1.19178	0	2.01379	4.20059	6.6953	10.0929	10.7615	9.28253	7.55921	4.60813	3.48996	4.5407	3.66553	high
TCGA-93-A4JQ	49	1	1	1	2	0	1.4411	0	2.0078	5.99166	8.00219	9.08974	9.89332	7.7062	8.28652	5.57031	4.02049	4.07542	3.71141	high
TCGA-J2-A4AE	77	0	1	1	2	0	1.83836	0	2.08109	5.47947	5.63333	9.5819	10.0046	8.44907	8.21572	4.79536	3.7837	5.48383	3.26124	low
TCGA-93-7347	76	0	1	1	2	0	0.813699	0	1.94742	4.21357	5.25132	8.9738	9.74971	7.51905	7.66203	5.13072	5.85678	3.93904	2.87349	low
TCGA-91-8497	75	0	1	1	2	0	1.18904	1	2.64491	3.40521	5.708	9.17625	9.38921	8.89308	7.42941	5.68675	4.10102	4.83424	3.0923	low
TCGA-55-8621	75	0	1	1	2	0	1.41096	0	2.20791	4.27689	5.74848	8.85881	9.32436	8.84694	7.10486	5.90132	6.53556	4.71697	2.91649	low
TCGA-93-7348	75	0	1	1	2	0	0.347945	0	1.91405	4.30766	6.84886	9.15171	9.36256	8.42456	7.72753	4.46905	3.50651	4.05136	3.54117	low
TCGA-55-7911	70	0	1	1	2	0	1.47123	0	1.94076	6.48154	6.83077	9.79588	10.3632	9.16978	7.81337	4.92896	3.70901	4.09062	3.68261	high
TCGA-55-A492	70	0	1	1	2	0	1.63288	0	1.93362	3.37618	4.88355	10.3461	11.1732	8.1067	7.75858	3.58301	3.07408	5.95843	3.20554	low
TCGA-93-A4JO	70	1	1	1	2	0	0.090411	1	1.97402	5.42016	5.30104	9.61906	10.3918	8.52844	7.51582	5.46922	5.11405	4.76613	3.029	low
TCGA-55-7725	68	0	1	1	2	0	1.21096	0	2.47621	4.14665	6.65332	7.97582	9.72367	7.4714	6.96167	5.48255	4.76538	4.06389	3.13299	low
TCGA-44-A4SU	67	0	1	1	2	0	1.12055	1	2.68662	4.50818	6.77592	9.56932	9.87351	7.78002	7.92091	4.68913	4.58516	4.96439	3.42741	low
TCGA-L9-A443	63	0	1	1	2	0	0.528767	1	2.04596	4.55156	6.51785	8.65843	10.0435	9.88351	7.90203	4.11527	3.43554	3.83215	3.72192	high
TCGA-J2-A4AD	61	0	1	1	2	0	1.50685	1	4.07852	5.75234	7.4386	9.64976	9.95143	9.14307	10.587	3.66015	3.37627	4.03448	4.27664	high
TCGA-55-8097	60	0	1	1	2	0	1.30411	0	1.93448	3.52109	4.77136	9.75382	10.1598	7.39671	6.4861	4.6574	4.91966	5.88554	2.68887	low
TCGA-L9-A444	60	0	1	1	2	0	0.841096	0	2.04405	5.45915	5.96988	8.94911	9.79681	8.95386	6.99781	5.08626	3.30952	4.35246	3.2811	low
TCGA-55-7570	60	1	1	1	2	0	2.25753	0	3.42479	7.21044	7.07743	11.1016	11.7521	7.03838	9.71313	3.47236	2.55003	3.41745	4.12052	high
TCGA-55-8507	53	1	1	1	2	0	1.14521	0	2.31904	5.40874	6.75915	9.73308	9.94046	7.13771	8.12474	4.30873	3.06696	4.57743	3.51776	low
TCGA-49-AARO	39	0	1	1	2	0	10.2986	0	1.98396	5.58051	7.97145	10.0658	10.6833	7.95988	7.91996	5.20444	5.52326	3.66584	3.7551	high
TCGA-97-8552	55	0	1	1	2	0	1.71507	0	2.20884	3.52012	4.93325	9.05734	9.45295	9.16718	7.11682	5.31267	4.64267	5.04164	2.89865	low
TCGA-97-7546	76	0	1	1	2	0	3.52055	0	1.99401	4.75905	6.06315	9.13941	9.8668	7.48212	7.16255	4.80729	5.51667	4.56965	3.07255	low
TCGA-49-4488	74	0	1	1	2	0	2.38082	1	2.54242	5.27568	7.40035	8.90558	9.54087	8.0704	7.54884	4.37305	4.74019	3.91917	3.61298	high
TCGA-O1-A52J	74	0	1	1	2	0	4.92603	1	2.27209	4.13791	6.44951	8.74463	9.37968	8.08291	6.01756	4.95611	3.55588	5.02664	3.1372	low
TCGA-49-AARR	68	1	1	1	2	0	13.6767	0	2.27241	3.74897	4.87447	9.1651	9.53888	7.92995	7.86533	5.06115	4.33635	4.22334	2.91	low
TCGA-50-5946	62	1	1	1	2	0	1.87945	0	2.67069	5.86932	6.45602	9.89304	10.1442	8.18295	7.92612	3.73122	2.62024	4.00174	3.68295	high
TCGA-44-6776	60	0	1	1	2	0	5.30959	0	1.91967	3.60945	5.39987	10.4683	10.8039	8.95952	7.93997	3.51977	3.49425	5.44723	3.43674	low
TCGA-44-6778	59	1	1	1	2	0	3.0411	0	2.12029	6.48686	5.61644	7.51281	8.39331	7.56988	6.22873	5.88549	4.82018	4.47122	2.68311	low
TCGA-97-7553	58	0	1	1	2	0	5.12329	0	1.95597	5.42292	5.79275	8.54943	8.82571	6.59212	7.12305	6.33995	5.68696	4.28141	2.65972	low
TCGA-49-AAR0	57	1	1	1	2	0	12.7534	0	2.58578	5.08405	5.65792	8.98636	9.57067	7.1441	7.18977	4.93273	3.41063	5.65094	2.98031	low
TCGA-49-AARN	56	0	1	1	2	0	3.10959	1	1.92753	5.28351	6.50388	10.151	10.8697	8.80755	8.03605	4.57444	4.85495	3.6322	3.60963	high
TCGA-49-AARE	51	0	1	1	2	0	3.36712	1	2.51503	6.4444	7.7458	10.6527	11.077	7.88943	7.33959	4.00455	2.8517	3.31203	3.98537	high
TCGA-L9-A5IP	40	0	4	3	1	2	0.158904	1	3.20037	5.60243	8.44642	10.7178	10.9097	10.3472	9.25134	3.56973	2.54677	3.18812	4.68086	high
TCGA-55-8620	60	1	4	1	1	1	1.0274	1	2.89104	7.35295	5.67355	9.64133	9.75338	6.96504	8.2109	4.30001	3.19871	3.49095	3.3082	low
TCGA-55-8512	41	1	4	1	1	1	1.66301	1	2.15171	3.4087	5.07594	9.68966	9.93274	7.05999	8.57673	3.74153	3.65261	5.32716	3.10456	low
TCGA-55-8094	51	1	4	2	1	0	1.48219	0	2.76693	6.221	6.93759	10.0655	10.9366	8.98961	7.91563	3.08274	2.51725	3.26913	4.05968	high
TCGA-97-8171	81	1	4	2	1	2	1.55616	0	3.1391	4.97897	6.13519	8.32948	8.71874	7.79349	5.84938	3.41603	2.75777	3.77675	3.25537	low
TCGA-93-A4JN	71	1	4	2	1	0	1.96712	0	2.29156	6.42615	6.52894	9.34209	9.70753	7.89823	8.19307	4.80014	3.57335	4.8132	3.45043	low
TCGA-78-7160	61	1	4	4	1	2	1.85753	0	2.93975	5.5925	6.15132	9.27016	9.99635	8.3055	8.89416	4.91389	4.87444	3.8267	3.45267	low
TCGA-64-1680	63	1	4	2	1	2	3.08493	0	1.9564	4.30784	5.31309	9.63585	10.1125	10.7193	7.54687	3.71663	4.18474	3.18463	3.54672	high
TCGA-05-4434	67	0	4	4	1	1	1.25205	1	4.2571	6.72616	7.6738	10.8865	11.4795	9.30834	10.1213	5.25035	4.7223	4.36694	4.20576	high
TCGA-78-7156	62	1	4	4	1	1	2.67397	1	1.913	3.43831	5.24779	9.0962	9.98636	7.01339	7.14523	3.18041	4.15185	6.41533	2.97692	low
TCGA-78-7145	52	0	4	4	1	1	2.26301	1	2.21415	6.5746	8.01926	10.1203	11.0937	9.57023	8.33158	4.44165	3.80281	3.56953	4.20657	high
TCGA-38-4632	42	1	4	2	1	1	3.71781	1	2.29809	6.835	6.0034	9.23421	9.51563	8.89855	8.32551	4.83476	4.17298	3.43328	3.45654	low
TCGA-78-7167	77	1	4	2	1	0	7.34521	1	2.35392	3.04196	5.93097	9.33251	10.4328	7.13471	7.91568	3.36615	3.77112	5.20718	3.31974	low
TCGA-MP-A4T7	75	0	4	2	1	0	0.457534	1	2.92129	4.89894	6.54546	10.0409	10.9761	8.82603	8.23018	4.18039	3.59832	4.15456	3.74872	high
TCGA-05-4425	70	0	4	2	1	0	1.83288	0	1.87713	5.13753	6.73861	9.96414	10.2931	8.52558	7.79071	4.93625	5.432	4.34623	3.47065	low
TCGA-73-4670	69	0	4	2	1	0	0.358904	0	2.50842	6.27795	7.83627	11.1256	11.8591	10.8909	8.5667	3.51461	2.47747	2.94598	4.60666	high
TCGA-86-7701	66	1	4	2	1	0	1.29863	0	2.01004	7.00456	7.3491	8.93263	9.93886	6.93093	7.75582	5.26754	4.03017	3.86524	3.4688	low
TCGA-50-6591	63	0	4	2	1	0	0.326027	1	2.13263	7.24133	6.24506	7.46052	8.15299	7.02853	6.08315	2.90573	2.46355	3.24663	3.25916	low
TCGA-53-7624	40	0	4	2	1	0	2.85753	1	3.51591	7.70134	7.27875	12.4542	13.5305	7.017	9.10737	3.61708	3.06786	3.01444	4.24834	high
TCGA-55-6968	61	1	4	1	1	0	3.54247	1	4.53881	7.6915	6.29264	9.36714	9.88149	7.25574	7.77529	4.9893	3.48052	4.03331	3.38674	low
TCGA-73-4666	52	0	4	1	1	0	2.19178	0	2.37987	8.06002	7.84871	10.4366	10.4954	8.44998	7.13898	4.76194	2.76819	3.88331	3.92861	high
TCGA-05-4398	47	0	3	4	0	3	3.92055	0	3.10332	6.81978	8.03342	9.70741	10.0267	9.32178	8.71466	5.19323	5.41076	3.25564	4.01849	high
TCGA-50-5933	72	1	3	4	0	2	6.55616	1	2.07356	6.18491	7.21862	9.42552	10.3717	8.69415	7.47788	5.02419	5.28492	3.24134	3.62716	high
TCGA-62-8394	65	0	3	4	0	2	0.380822	1	3.39951	7.54167	7.05553	10.0496	10.441	8.85881	9.11275	3.95815	3.74233	4.32793	3.99847	high
TCGA-78-7158	59	0	3	4	0	2	0.490411	1	1.97696	4.65902	4.79106	8.5023	9.49252	6.32543	7.08096	3.92341	4.02792	3.45751	2.7915	low
TCGA-05-4415	57	1	3	4	0	2	0.249315	1	2.99516	6.8091	7.44479	11.7346	12.9622	7.73938	9.01291	3.50885	2.77822	3.01308	4.29882	high
TCGA-50-6594	79	0	3	3	0	2	1.0137	1	8.1138	6.696	7.68418	8.73368	9.66898	8.74631	7.89916	3.67938	3.3619	3.17773	4.1407	high
TCGA-49-4494	77	1	3	3	0	2	2.96164	1	3.34303	5.81907	6.73299	10.8036	11.0683	10.3067	8.55715	4.12075	4.2904	3.4214	4.04975	high
TCGA-78-7154	72	1	3	3	0	2	1.62466	1	3.90382	6.54668	6.77124	10.5861	10.1275	8.89812	9.16512	3.65864	3.30053	3.4532	4.02341	high
TCGA-99-8025	72	0	3	3	0	2	2.90411	0	1.9191	6.04719	6.11328	10.9	11.3322	9.80955	8.1967	3.96309	3.4827	4.50208	3.8056	high
TCGA-05-4418	69	1	3	3	0	2	0.750685	1	3.18313	5.24553	9.208	10.5033	11.6443	9.72007	8.97702	4.66486	2.84989	3.12539	4.66915	high
TCGA-05-5429	60	1	3	3	0	2	0.753425	1	3.06803	5.91782	7.93535	11.5235	11.2856	9.59964	8.81353	3.53595	2.96295	3.01624	4.47158	high
TCGA-86-8359	52	1	3	3	0	2	1.21644	1	2.58992	4.77729	7.05079	10.1964	10.9845	9.55238	7.35389	3.59928	4.31694	3.67748	3.91335	high
TCGA-49-4490	45	0	3	3	0	2	1.05479	1	2.88185	4.4609	7.57714	10.4399	10.6538	9.50872	9.47792	3.90043	4.69634	4.58629	4.14754	high
TCGA-95-A4VK	74	0	3	2	0	2	1.78356	0	2.32056	4.52961	6.18425	11.1029	11.6869	11.1909	8.238	4.39408	3.49715	4.1735	3.95793	high
TCGA-95-A4VP	66	0	3	2	0	2	1.65753	0	2.05012	5.04154	5.13086	9.67617	10.7691	8.52905	6.98931	4.64816	2.71992	5.04921	3.15381	low
TCGA-44-5643	53	1	3	2	0	2	1.14247	0	3.89956	7.30288	5.12516	9.69658	9.62726	9.38006	10.9981	3.93096	2.66193	3.69889	3.78946	high
TCGA-97-7554	83	0	3	2	0	2	2.12329	0	1.933	5.79733	7.08201	9.5307	10.2115	7.58571	7.03038	4.63368	3.7244	4.60489	3.47697	low
TCGA-49-6745	82	1	3	2	0	2	1.43014	0	3.922	6.59118	7.27123	9.9234	10.2068	9.48952	8.29621	4.90603	5.18168	3.60073	3.87441	high
TCGA-50-5941	55	0	3	2	0	2	1.55342	0	2.07177	5.81024	7.32431	10.4443	11.0597	7.59873	7.54828	5.49057	5.05145	3.62525	3.55294	high
TCGA-64-1677	77	0	3	2	0	2	1.72055	1	2.44688	6.19882	7.37306	10.4116	11.2067	9.2913	7.83439	4.42039	2.7211	3.62937	4.03676	high
TCGA-44-3396	74	0	3	2	0	2	1.12603	0	1.97906	6.32764	6.78233	10.4697	10.7684	9.56357	8.50478	5.12229	3.67823	3.71278	3.82166	high
TCGA-50-5072	74	1	3	2	0	2	0.684932	1	5.06239	6.90764	9.28182	10.6484	11.4921	8.66509	9.23934	3.74646	2.80885	3.41249	4.7639	high
TCGA-50-6595	74	0	3	2	0	2	0.517808	1	2.58358	6.96533	8.32153	10.4886	11.2531	9.53818	9.05442	3.94115	2.84993	3.30159	4.49933	high
TCGA-62-8402	73	0	3	2	0	2	4.10411	1	3.27986	5.90498	6.64633	10.2545	10.697	8.10071	6.98696	4.31698	3.10896	4.54884	3.58144	high
TCGA-78-7146	71	0	3	2	0	2	0.473973	1	3.5627	7.58841	9.23437	9.93307	10.9393	11.0399	8.42554	3.89774	3.06556	2.95626	4.8363	high
TCGA-MP-A4TD	71	1	3	2	0	2	0.841096	1	2.02681	4.96634	5.31022	9.37844	10.3718	8.13376	7.3535	4.62654	3.32067	4.20363	3.16056	low
TCGA-62-A46Y	70	0	3	2	0	2	1.13425	1	1.87713	5.28299	6.67273	9.00205	9.72092	8.34349	7.21312	5.18485	6.79026	3.9549	3.23514	low
TCGA-78-7536	69	1	3	2	0	2	0.668493	1	2.17379	6.55486	6.64261	10.3735	10.652	9.95012	8.57057	4.5504	2.57537	3.62946	3.9557	high
TCGA-55-1594	68	1	3	2	0	2	3.2274	0	4.40797	6.24125	8.69148	9.84738	10.4275	6.40872	8.23462	4.67549	3.15129	4.65738	3.98058	high
TCGA-MP-A4T8	68	1	3	2	0	2	0.441096	1	2.08405	5.70767	6.0552	9.99265	10.8535	10.5601	8.45583	3.19526	2.79586	3.06152	4.01498	high
TCGA-05-5420	67	1	3	2	0	2	1.25205	0	3.54635	6.34692	7.00713	9.25954	9.92027	8.47844	7.72074	6.47328	3.52066	3.36503	3.50003	low
TCGA-73-4659	66	1	3	2	0	2	1.94795	1	2.25133	6.12904	6.54417	9.32334	10.3686	7.99351	7.88468	4.5293	3.27996	3.47306	3.56626	high
TCGA-05-4384	66	1	3	2	0	2	1.16712	0	2.40642	3.73933	5.52946	10.4371	10.6334	8.24825	8.464	4.55269	6.0609	4.8551	3.22788	low
TCGA-62-8399	62	1	3	2	0	2	7.3863	0	2.57649	5.80058	5.51496	10.0659	10.4392	7.78076	8.05152	4.02857	3.10233	4.0961	3.37775	low
TCGA-64-5779	61	1	3	2	0	2	1.38904	0	3.75997	6.57151	6.73984	8.97753	9.99419	9.04484	7.06913	4.9707	2.57279	3.68832	3.64033	high
TCGA-35-5375	61	1	3	2	0	2	0.723288	0	2.33628	5.65362	7.18112	9.90326	10.0581	9.34158	10.4736	4.29023	3.27489	3.19189	4.1572	high
TCGA-50-5936	58	1	3	2	0	2	0.70411	1	2.06685	5.23557	8.1921	10.849	12.0295	7.89957	9.21199	4.15287	3.22963	3.18671	4.28209	high
TCGA-62-8398	55	1	3	2	0	2	1.21644	1	3.22754	5.89954	7.09835	10.9805	11.4101	10.6725	8.27171	3.93544	3.35657	3.33361	4.24716	high
TCGA-78-7220	53	0	3	2	0	2	2.21096	1	6.75573	6.65671	7.80918	10.0374	11.3043	7.08675	9.72648	3.40754	2.87289	3.37323	4.31932	high
TCGA-50-5930	47	1	3	2	0	2	0.772603	1	2.09748	4.93096	7.89895	9.88812	10.5299	9.80471	8.90983	4.51355	2.52415	3.44143	4.24538	high
TCGA-50-5051	42	0	3	2	0	2	1.30959	1	1.91967	5.66242	5.73885	10.1119	11.1605	6.74361	7.23964	3.82107	3.12031	3.6048	3.30766	low
TCGA-86-7714	61	0	3	1	0	2	1.71233	1	1.93545	4.31285	6.75486	9.02075	9.81466	8.91583	8.02265	4.93293	5.94559	3.69602	3.46884	low
TCGA-MP-A4TC	77	1	3	1	0	2	0.20274	1	1.90595	6.77821	6.87156	9.71451	10.2669	8.43723	8.23282	4.18636	3.39022	3.9317	3.75338	high
TCGA-64-1679	58	0	3	1	0	2	4.61918	0	2.33389	5.11556	7.85427	10.1436	10.4964	9.03932	9.47009	4.37939	6.13431	4.19988	4.03158	high
TCGA-44-6774	56	0	3	1	0	2	0.989041	0	1.983	5.40432	5.79465	8.83508	9.30003	7.09217	6.83417	4.37035	4.16481	3.65325	3.04697	low
TCGA-55-6981	53	0	3	1	0	2	3.77808	1	2.56542	5.79196	7.38503	10.0791	10.3865	8.1312	8.59385	4.37595	3.85726	3.79325	3.8646	high
TCGA-50-6593	49	0	3	1	0	2	0.920548	1	1.95703	5.56126	6.31987	9.34594	9.93451	9.23194	8.87057	5.04887	4.58434	3.76561	3.56714	high
TCGA-05-4396	76	1	3	4	0	1	0.830137	1	1.92567	4.43004	6.32218	9.07601	10.047	7.11699	8.30092	3.56839	4.5305	3.92115	3.42171	low
TCGA-50-5044	72	0	3	4	0	1	1.70959	1	1.97365	6.63878	7.14008	10.5786	10.3269	9.63568	7.60527	3.87514	2.80342	3.49171	4.00393	high
TCGA-NJ-A7XG	49	1	3	4	0	1	1.69041	0	1.98384	3.74185	5.63021	9.80073	10.341	9.60352	7.04432	3.35566	3.40991	4.5971	3.48696	low
TCGA-05-4250	79	0	3	3	0	1	0.331507	1	3.19679	6.48639	7.3115	12.0621	12.6743	10.0434	8.60413	4.54474	2.89785	3.16258	4.34508	high
TCGA-49-4507	73	0	3	3	0	1	0.734247	1	4.1184	5.36731	6.92749	11.3924	12.8692	9.95999	8.66261	3.91006	2.7058	3.5816	4.30741	high
TCGA-97-8176	63	1	3	3	0	1	1.28219	1	2.53968	5.3887	6.29702	10.6657	11.527	9.24596	7.73119	4.07175	3.66181	3.24784	3.78232	high
TCGA-73-4675	59	1	3	3	0	1	0.109589	0	2.10452	4.23106	6.44168	9.23439	9.90278	9.95607	7.73395	4.21907	3.12534	4.28941	3.68704	high
TCGA-86-8671	72	0	2	2	0	1	2.29863	0	2.25479	4.46698	5.89339	9.29443	9.27573	8.25163	6.52694	5.87758	5.4355	4.33365	2.91721	low
TCGA-05-5425	68	1	2	2	0	1	2.41644	0	2.722	5.81095	6.25992	9.96775	10.6873	7.8405	7.23987	4.87213	2.92572	3.72904	3.43337	low
TCGA-62-A471	64	1	2	2	0	1	3.4137	0	3.97528	6.05991	8.05197	10.0557	10.9893	8.25978	9.47019	3.2719	2.52447	3.20081	4.41955	high
TCGA-95-7567	61	1	2	2	0	1	0.446575	0	1.87713	5.96446	7.01384	10.9661	11.7405	8.6474	8.04557	4.27314	2.90445	3.57525	3.93953	high
TCGA-86-8054	61	1	2	2	0	1	2.0411	0	2.06369	7.73867	6.13268	8.93354	10.1677	8.61142	6.9988	3.61584	2.70616	3.89376	3.55646	high
TCGA-86-8055	79	1	2	2	0	1	0.339726	1	2.58857	5.38474	7.8839	9.487	9.79048	8.53482	8.54311	4.83149	4.94867	3.47148	3.87387	high
TCGA-67-6217	73	0	2	2	0	1	1.15616	0	1.87713	3.49406	6.06659	9.08195	9.49596	7.50626	7.48897	4.45962	3.67069	5.26136	3.16056	low
TCGA-MP-A4TI	72	1	2	2	0	1	1.17534	1	1.90921	6.44012	7.20447	10.1853	10.8925	9.1313	7.98421	5.65729	4.50583	3.78558	3.72265	high
TCGA-95-7562	71	1	2	2	0	1	0.238356	1	1.9984	6.86734	7.81277	8.69315	9.06573	9.10357	8.68034	4.16129	3.10855	3.96522	4.01427	high
TCGA-49-6742	70	1	2	2	0	1	1.21918	0	5.5926	5.69945	7.29144	10.3672	10.8339	7.27595	8.95145	3.51306	2.82529	3.39171	4.06197	high
TCGA-86-7711	70	1	2	2	0	1	1.72603	0	3.47902	5.6208	8.39858	9.02516	9.67817	8.88297	8.0612	4.45732	3.2244	3.6863	4.11506	high
TCGA-L9-A7SV	69	1	2	2	0	1	1.54795	0	3.44771	5.46101	5.23837	9.46643	9.67502	7.39006	7.104	3.55201	3.88287	5.61033	3.08198	low
TCGA-95-8494	67	1	2	2	0	1	0.230137	0	1.87713	5.96837	7.1617	9.72525	9.48761	11.4683	7.35646	4.6895	4.97503	4.74894	3.84771	high
TCGA-95-A4VN	62	0	2	2	0	1	1.51507	0	1.9638	7.16335	6.84501	9.86373	10.3606	8.81569	7.44655	5.05094	4.92918	3.52319	3.57494	high
TCGA-MN-A4N1	60	1	2	2	0	1	2.26575	0	2.66887	6.17362	6.42684	9.86295	10.721	7.63987	8.23936	3.33707	3.20429	4.32461	3.68918	high
TCGA-L9-A743	56	1	2	2	0	1	1.81918	0	1.93758	5.49294	6.09337	9.76642	10.3187	9.82678	7.9655	5.11633	3.35774	4.08511	3.56372	high
TCGA-86-6562	52	1	2	2	0	1	1.03014	1	2.24328	5.52548	7.93004	9.73953	10.1564	8.35518	8.1634	4.40183	4.33191	3.91817	3.91314	high
TCGA-86-8674	50	1	2	2	0	1	1.10959	0	2.50892	4.90451	6.22222	9.34095	10.3655	8.26111	6.83664	3.10627	2.58266	3.54703	3.59348	high
TCGA-86-8279	46	1	2	2	0	1	1.32055	0	1.934	4.75567	5.78908	9.90224	10.6686	6.69977	6.90787	4.0975	3.37841	4.26672	3.1619	low
TCGA-73-4676	45	1	2	2	0	1	0.449315	0	2.7958	6.68243	6.69306	8.99081	10.0071	9.92031	8.22283	4.39605	2.91227	3.73714	3.86109	high
TCGA-78-7166	84	1	2	2	0	1	0.706849	1	3.19328	5.70105	8.28165	10.5382	11.5764	10.17	8.65948	3.41095	2.5581	3.07593	4.62118	high
TCGA-55-6983	81	1	2	2	0	1	7.73425	0	2.10667	4.40797	6.25155	9.3427	10.1105	8.97039	6.82674	5.06859	4.17783	3.58446	3.34351	low
TCGA-55-6982	79	0	2	2	0	1	2.72603	1	1.97567	5.49869	8.4766	9.98596	10.1123	7.35154	8.87869	4.65138	4.35425	3.39346	3.99634	high
TCGA-50-5932	75	1	2	2	0	1	3.38356	1	2.00302	4.299	6.44879	10.5105	11.0677	9.11751	8.04355	3.82745	3.32813	3.97622	3.78568	high
TCGA-64-5815	74	1	2	2	0	1	0.613699	0	2.24854	3.59603	8.74951	9.34858	10.015	10.5707	8.99424	4.7753	4.68528	3.18958	4.35757	high
TCGA-78-7148	71	1	2	2	0	1	1.71507	1	3.74252	5.22252	7.68121	10.4491	11.108	8.23444	8.90207	3.47117	3.91061	3.55293	4.16743	high
TCGA-55-6984	71	0	2	2	0	1	2.08219	1	2.61444	5.38842	7.70252	10.0185	9.47673	8.80139	9.48603	3.78465	3.21592	3.16865	4.16297	high
TCGA-78-8660	69	1	2	2	0	1	0.879452	1	2.01779	5.83106	8.65477	10.1068	10.7196	7.16318	8.04762	4.78723	3.60939	4.45539	3.96543	high
TCGA-49-4506	68	0	2	2	0	1	2.73699	1	2.12161	5.13209	6.62506	9.87825	10.6213	9.09822	8.64204	3.83626	2.59715	3.03577	3.92458	high
TCGA-MP-A4T4	68	0	2	2	0	1	7.16986	1	1.90904	6.47233	6.30622	8.81263	9.37013	8.94464	7.68213	5.30366	3.37756	4.02738	3.39663	low
TCGA-78-7147	67	0	2	2	0	1	1.60548	1	2.97541	5.8448	6.24996	9.59467	10.3345	7.7366	8.52451	3.79541	4.31193	4.88983	3.5267	low
TCGA-05-4432	66	1	2	2	0	1	2.08493	0	2.85466	6.50298	6.35199	9.74193	9.97431	7.77411	8.10833	4.50635	2.95868	4.07655	3.52268	low
TCGA-73-4668	66	0	2	2	0	1	1.27945	0	2.60707	5.43158	7.04785	10.7334	11.381	8.96312	8.61531	3.8578	2.81967	3.58515	4.06996	high
TCGA-05-4397	65	1	2	2	0	1	2.00274	1	4.83771	8.3206	6.4429	8.99206	8.79897	7.6729	8.03701	4.21887	2.65467	3.86647	3.56799	high
TCGA-05-4427	65	0	2	2	0	1	2.16712	0	2.26248	7.18738	6.79883	8.86013	9.77963	7.39534	8.79721	4.6634	3.66133	3.60918	3.57875	high
TCGA-38-4628	65	0	2	2	0	1	4.08767	1	3.2087	5.15305	5.13453	9.97808	10.6894	5.79603	8.74833	4.67023	4.11588	3.71791	3.04499	low
TCGA-05-5423	65	1	2	2	0	1	0.413699	0	2.84434	4.82702	5.49416	8.54239	9.27674	7.19057	6.70808	5.72499	4.88481	4.31491	2.76013	low
TCGA-86-8278	63	0	2	2	0	1	1.30411	0	3.14376	5.38607	6.80905	9.89595	9.99779	8.73952	7.50455	4.49596	6.39482	4.73798	3.48957	low
TCGA-49-4505	61	0	2	2	0	1	1.1726	1	2.47477	3.8226	7.31413	9.91472	10.3647	8.10587	8.3515	4.85625	5.28348	4.73124	3.61983	high
TCGA-55-6975	61	1	2	2	0	1	0.323288	1	4.98717	6.76696	7.99309	10.7291	11.5843	7.8243	9.00369	3.87727	3.07764	3.3182	4.30963	high
TCGA-MP-A4SY	61	1	2	2	0	1	4.11233	1	2.2911	5.56359	7.3711	11.0692	11.4833	9.43238	8.11162	4.42124	4.24691	3.42427	4.03777	high
TCGA-55-6979	59	0	2	2	0	1	0.649315	1	2.33352	7.12486	6.35104	9.73646	10.1186	8.02252	8.37506	5.7999	3.8678	4.48087	3.37451	low
TCGA-78-7150	59	1	2	2	0	1	1.82466	1	5.27572	7.55192	9.15721	9.83905	10.8347	7.85652	8.89722	3.22987	2.62163	3.20309	4.63506	high
TCGA-55-1596	55	1	2	2	0	1	5.65753	0	4.54489	6.61672	8.13406	10.3736	9.78634	8.94917	8.53984	3.66923	2.94854	3.32979	4.31631	high
TCGA-44-2665	55	0	2	2	0	1	1.09589	0	2.52119	4.40099	6.83201	8.34222	8.9707	9.11344	7.93852	4.66415	5.49148	3.37859	3.50902	low
TCGA-MP-A4SW	53	1	2	2	0	1	4.87123	1	2.18774	5.51257	6.26041	10.0703	10.2829	8.57804	8.08309	5.1046	4.04019	4.38215	3.45051	low
TCGA-49-4510	51	0	2	2	0	1	2.45479	1	1.94181	3.09797	5.07884	10.1589	11.1315	7.83634	7.84493	3.67844	2.98725	4.95438	3.25223	low
TCGA-86-6851	73	0	2	1	0	1	0.490411	0	2.36804	5.55786	6.47546	9.1646	9.87909	8.70529	8.8483	5.71396	3.84654	4.47628	3.47932	low
TCGA-38-4627	64	0	2	1	0	1	3.14247	1	3.08548	4.41306	6.49578	9.03834	9.24727	9.38056	8.73665	4.70985	5.81292	3.47453	3.56407	high
TCGA-55-A48X	63	0	2	1	0	1	1.88767	0	2.0677	4.71938	6.05887	9.50495	9.71078	8.79739	7.63083	5.4673	4.23079	4.06318	3.27332	low
TCGA-05-5428	57	1	2	1	0	1	1.83562	0	5.52072	6.28399	6.42248	8.48716	9.29733	9.07551	8.23152	4.88099	4.89468	3.90961	3.55135	high
TCGA-44-7670	47	0	2	1	0	1	1.45479	0	3.39233	4.4884	6.95194	10.4579	10.8649	7.65124	8.26613	3.57456	2.6312	3.36505	3.88247	high
TCGA-44-2659	65	0	2	1	0	1	1.44932	0	2.02827	4.02272	5.067	8.51671	9.95579	7.18025	7.18198	4.77991	6.15725	4.34486	2.74957	low
TCGA-50-5055	79	0	2	1	0	1	5.0137	1	2.57264	4.63881	5.81949	10.0971	10.5138	8.80148	7.83104	6.44301	5.02848	3.88714	3.1736	low
TCGA-53-7626	76	0	2	1	0	1	2.54521	1	2.05888	4.85261	5.66882	8.24477	9.32021	7.99372	7.46757	5.41377	6.1477	4.23921	2.91495	low
TCGA-78-8640	59	1	2	1	0	1	17.8849	0	2.22287	6.26261	7.82602	9.95677	10.5084	8.1968	7.72813	4.21583	3.09324	3.62584	3.96003	high
TCGA-78-7149	71	1	3	4	0	0	2.99452	0	2.77921	3.57647	6.67006	9.97403	10.6945	8.0334	7.4853	3.32769	4.36246	5.87288	3.56707	high
TCGA-53-7813	51	0	3	4	0	0	1.16164	0	1.87713	5.75266	7.0052	8.84942	10.6066	5.78149	7.14695	4.64378	2.75572	3.84893	3.34478	low
TCGA-99-7458	74	0	3	4	0	0	1.07397	0	1.95996	4.78334	6.97977	8.58688	9.52516	7.52912	8.65801	4.82891	5.47554	4.13398	3.42636	low
TCGA-64-5775	71	1	3	4	0	0	0.169863	1	2.12539	7.22196	7.34648	7.8751	8.42604	8.98058	6.13311	4.12357	2.68176	2.92147	3.64644	high
TCGA-86-8056	63	0	3	4	0	0	0.380822	0	1.91499	4.44559	5.46619	9.40517	9.6359	7.9053	7.31554	5.02835	7.09057	4.22424	2.88681	low
TCGA-62-8395	80	0	2	3	0	0	3.33151	0	1.9961	3.83371	5.57732	9.38086	10.0075	7.27609	6.92877	4.14788	6.40376	5.28725	2.91238	low
TCGA-69-7760	73	1	2	3	0	0	0.553425	0	2.03655	5.42082	6.55153	10.2179	11.2729	8.78567	7.1996	3.13399	2.80645	3.43795	3.83898	high
TCGA-44-8119	73	1	2	3	0	0	0.780822	0	2.43804	6.07629	6.14236	10.2037	11.0016	9.84417	8.37008	4.00502	2.62374	4.27087	3.85005	high
TCGA-62-A472	70	1	2	3	0	0	2.49315	0	2.06011	5.69422	7.10765	9.45346	10.4174	7.81244	8.34173	4.71766	4.28231	3.7713	3.64391	high
TCGA-62-8397	70	0	2	3	0	0	3.53151	0	2.96797	3.90791	6.11382	9.5206	10.3731	10.1184	7.46261	4.33718	4.48318	4.33573	3.5734	high
TCGA-05-4424	70	1	2	3	0	0	2.50137	0	2.06198	6.35146	6.37659	10.2463	10.5861	8.26063	7.56332	5.1039	5.10823	3.8138	3.39937	low
TCGA-78-7161	69	0	2	3	0	0	0.589041	0	3.25653	4.03466	6.91192	9.52425	10.3139	7.57466	7.36593	3.16804	2.96703	4.87541	3.67105	high
TCGA-38-4629	68	1	2	3	0	0	2.36712	1	2.25847	6.03715	7.37175	9.87195	9.9743	9.74431	8.35425	4.96951	3.87123	3.48274	3.9239	high
TCGA-50-8459	68	1	2	3	0	0	1.6137	0	2.49504	4.34384	5.99563	10.3339	10.2389	9.73801	8.06487	5.44984	3.78069	3.41914	3.51814	low
TCGA-44-6146	64	1	2	3	0	0	0.827397	0	2.35354	4.25427	6.29152	9.55235	9.6599	8.23998	8.74418	3.41588	4.89472	3.67862	3.59115	high
TCGA-69-A59K	60	0	2	3	0	0	1.61918	0	1.9601	6.56917	6.17259	8.98093	9.44606	9.20712	6.34427	4.74045	3.13216	3.80505	3.36004	low
TCGA-78-8648	58	0	2	3	0	0	3.31233	1	2.08876	5.44951	5.22508	7.79522	8.2635	10.3821	6.02305	5.68319	3.04095	3.96639	2.98886	low
TCGA-86-A4JF	56	1	2	3	0	0	1.46849	0	2.18168	6.40888	7.59894	10.1432	10.6494	8.78365	7.73872	4.39476	2.84475	4.15129	3.95683	high
TCGA-73-A9RS	41	1	2	3	0	0	0.931507	1	2.66082	6.72259	7.57223	9.1997	10.2481	8.05418	8.00728	3.70915	2.4979	3.2622	3.98681	high
TCGA-55-8205	76	0	2	2	0	0	1.6411	0	1.89879	7.6222	7.14418	9.95361	10.3702	9.26798	7.87429	5.82822	3.89452	3.54133	3.71087	high
TCGA-78-7539	75	0	2	2	0	0	0.89589	0	2.32506	4.10745	5.66963	9.08909	9.70342	7.58709	8.50974	4.77864	5.85128	4.85403	3.08029	low
TCGA-86-7713	70	1	2	2	0	0	1.15616	0	2.22537	5.45076	6.58403	9.52025	10.3561	5.98693	6.9005	3.57895	3.3121	4.4531	3.32072	low
TCGA-55-A48Y	69	1	2	2	0	0	1.72603	0	2.22695	5.47773	6.12336	10.3425	11.3634	8.25091	7.14247	4.04505	3.01887	3.01599	3.58774	high
TCGA-97-8174	67	1	2	2	0	0	0.449315	1	1.87713	3.62316	4.94492	9.07603	9.16452	8.99081	6.527	4.30602	4.35552	4.7695	2.93877	low
TCGA-MP-A4TF	58	0	2	2	0	0	0.920548	1	2.36809	5.63522	8.51797	10.3558	10.6102	10.5873	8.81018	3.88158	2.66926	3.49226	4.57672	high
TCGA-86-8280	54	0	2	2	0	0	1.92055	0	2.38892	4.90162	6.07051	9.2298	9.33749	7.98942	7.20293	5.02291	4.62312	4.87018	3.12458	low
TCGA-55-7910	50	0	2	2	0	0	2.84932	0	2.62811	6.29213	7.13999	9.3707	10.5271	7.56995	7.95331	4.00059	2.70999	4.61194	3.74002	high
TCGA-86-A4D0	48	1	2	2	0	0	0.317808	1	1.93477	7.16058	6.18295	10.2256	10.8828	8.08221	8.34637	3.895	2.96207	3.82921	3.67435	high
TCGA-97-A4LX	81	1	1	2	0	0	1.68219	0	3.0997	5.41338	6.90589	8.44822	9.08965	7.32315	6.97067	5.88012	5.42005	3.87297	3.12515	low
TCGA-73-7499	81	0	1	2	0	0	1.9589	0	2.31262	6.81027	6.11058	10.205	10.7158	7.92651	8.05052	5.06431	2.95792	3.79846	3.47342	low
TCGA-38-A44F	80	1	1	2	0	0	0.364384	0	2.9612	4.15213	6.44811	10.3035	10.5586	8.39462	8.473	5.56833	5.0597	4.64009	3.42652	low
TCGA-44-A47B	79	1	1	2	0	0	0.786301	0	1.95835	4.88568	6.83726	11.1425	11.6844	9.53314	6.52767	4.31989	3.76019	4.66955	3.74384	high
TCGA-97-8172	75	0	1	2	0	0	1.49315	0	2.09081	3.79282	5.12867	9.69912	9.7208	7.62899	6.35182	5.72234	4.71814	4.59408	2.70982	low
TCGA-44-7661	69	0	1	2	0	0	1.00274	0	2.01147	7.0656	7.88511	9.52687	10.0452	10.3535	7.7871	5.16725	3.83341	3.53993	4.0429	high
TCGA-05-5715	69	0	1	2	0	0	0.169863	0	2.25951	4.73331	6.76333	10.1259	10.0431	6.37538	8.92467	4.73897	4.17107	3.53868	3.45843	low
TCGA-38-4625	66	0	1	2	0	0	8.14521	0	2.34321	8.00386	6.43289	10.7081	10.9281	7.21808	9.07698	4.55906	2.70458	3.39489	3.70977	high
TCGA-55-7574	64	0	1	2	0	0	2.72603	1	2.1165	5.04694	6.23625	9.65036	10.2696	9.28376	6.97256	5.57854	3.14595	4.43085	3.37783	low
TCGA-44-7671	64	1	1	2	0	0	1.46575	0	1.89605	4.31304	5.25983	10.1752	10.4833	8.69311	8.5616	3.54688	3.53264	4.50432	3.44653	low
TCGA-86-A4P7	63	0	1	2	0	0	1.13699	0	2.76435	4.82644	5.76423	9.01567	9.45037	6.92601	6.44726	5.33663	4.66336	4.77675	2.83311	low
TCGA-86-7955	62	1	1	2	0	0	1.39178	0	2.51051	5.9624	7.94406	9.57091	10.1738	7.05057	8.33983	3.0677	2.46455	3.88687	4.04146	high
TCGA-97-A4M0	60	0	1	2	0	0	1.7863	0	1.93278	3.9927	6.12607	8.7548	9.98738	8.8729	8.07087	4.9332	4.9622	5.99383	3.26667	low
TCGA-44-4112	60	0	1	2	0	0	1.0137	0	2.21119	5.62718	7.29427	8.40472	8.98082	8.66183	7.99518	4.5044	3.20229	4.36234	3.68276	high
TCGA-97-8177	59	0	1	2	0	0	1.36712	0	2.64472	4.18586	5.8979	8.88135	9.43164	7.28375	9.17791	5.23264	4.16024	4.23669	3.20887	low
TCGA-55-8616	58	0	1	2	0	0	0.131507	0	3.06957	5.09741	5.47241	10.7512	11.2449	8.92	8.56762	4.28634	2.78646	4.88891	3.57216	high
TCGA-86-8073	58	1	1	2	0	0	2.0274	0	2.94259	5.28887	6.53629	9.71294	10.0456	6.79222	9.24368	4.9197	6.34127	5.08744	3.30702	low
TCGA-44-8120	58	1	1	2	0	0	0.712329	0	1.87713	4.23655	5.25306	10.1504	10.1588	9.4037	7.49805	4.2733	3.82054	4.3049	3.30936	low
TCGA-86-8585	57	1	1	2	0	0	0.967123	0	2.72395	6.34719	8.2787	10.5836	11.4582	9.02522	9.34252	4.96607	2.67918	3.9149	4.33798	high
TCGA-97-8175	55	0	1	2	0	0	1.50959	0	2.22248	5.34844	8.35827	10.1726	9.82828	7.76686	9.39885	4.85776	5.71282	3.72498	3.95465	high
TCGA-55-7576	54	1	1	2	0	0	1.83562	0	1.98572	5.27292	6.3724	10.4028	10.8339	8.14986	8.24199	4.6838	4.91139	3.70055	3.51444	low
TCGA-44-8117	54	0	1	2	0	0	1.05479	0	1.94722	4.93967	6.59117	10.9016	11.4974	9.23876	8.44265	3.84712	2.96482	4.83397	3.9028	high
TCGA-67-6215	52	0	1	2	0	0	0.476712	0	1.99508	4.96877	6.8082	9.09196	9.71289	8.22708	6.79998	4.56585	4.1757	3.46673	3.4314	low
TCGA-NJ-A4YP	52	1	1	2	0	0	0.136986	0	2.56978	5.27667	6.57877	9.90745	10.541	8.34337	7.982	3.89676	2.67073	3.39532	3.7517	high
TCGA-86-8358	44	1	1	2	0	0	1.78904	0	2.26803	7.70613	5.74937	8.59581	9.10683	8.07744	7.42512	4.09083	3.78822	3.58848	3.27902	low
TCGA-69-7973	42	0	1	2	0	0	0.630137	0	2.58452	6.9847	6.72606	9.75271	10.9775	9.33505	7.10458	3.92192	2.75661	3.69389	3.84306	high
TCGA-95-7948	42	0	1	2	0	0	0.364384	0	3.37779	4.00466	4.71348	9.00102	9.52359	9.35046	6.63569	3.57213	3.97309	4.98326	3.09076	low
TCGA-50-5939	85	1	1	2	0	0	1.26027	1	2.38726	5.69518	8.76507	10.2341	11.1393	10.505	9.24341	4.70138	3.59999	3.36212	4.56833	high
TCGA-67-3773	84	0	1	2	0	0	1.16986	0	1.87713	3.76458	5.48926	7.90653	9.23117	8.58377	6.76844	5.05213	5.1594	3.85849	2.93198	low
TCGA-62-A470	84	1	1	2	0	0	3.27123	1	1.95246	5.69713	7.26643	9.09877	10.0119	6.27675	7.6178	4.33194	3.32257	4.3183	3.47222	low
TCGA-05-4433	82	1	1	2	0	0	2	0	2.122	5.60183	6.67148	10.5739	10.3595	7.63195	8.79555	4.86705	4.89634	3.70248	3.55059	high
TCGA-67-3772	82	0	1	2	0	0	1.56986	0	2.1531	3.6023	7.17853	9.71159	9.93452	9.81591	8.73236	4.62367	3.56873	3.83313	3.91073	high
TCGA-73-4658	80	0	1	2	0	0	4.38356	1	1.87713	5.06487	6.7815	9.39697	9.80337	9.1187	7.46457	5.23344	5.82264	3.61972	3.44101	low
TCGA-50-6597	79	0	1	2	0	0	3.47397	1	3.25285	3.68791	6.2601	11.1613	11.8679	6.74451	8.78332	4.11191	4.08089	4.42635	3.55768	high
TCGA-62-A46V	78	0	1	2	0	0	6.02466	0	3.13136	5.23072	6.73938	9.34978	10.5382	7.16804	6.90595	4.45734	4.80037	4.32822	3.3502	low
TCGA-05-4403	76	1	1	2	0	0	1.58356	0	2.64738	4.33757	6.36093	11.3475	11.0622	8.53648	9.4529	4.76561	5.05212	3.75672	3.70196	high
TCGA-MP-A5C7	76	0	1	2	0	0	5.10137	0	2.29403	4.32068	5.94231	8.51366	9.57715	6.35856	6.73499	3.18532	3.34311	4.3805	3.13498	low
TCGA-50-5931	75	0	1	2	0	0	1.18904	1	3.4341	6.18424	5.09871	9.08326	9.36571	8.27392	10.6747	2.94245	2.60961	3.7831	3.67333	high
TCGA-38-4630	75	0	1	2	0	0	2.93973	1	2.30845	6.42755	5.57572	10.1392	9.59486	7.65174	7.23944	3.96953	2.99241	3.09814	3.30448	low
TCGA-55-6986	74	0	1	2	0	0	8.93425	0	2.89564	4.27258	6.47642	9.94281	10.773	10.0434	7.10802	4.32088	5.1753	3.68339	3.6571	high
TCGA-05-4405	74	0	1	2	0	0	1.67123	0	3.14669	4.1438	5.57207	9.63556	10.3398	8.19374	7.26272	4.9471	7.62151	4.13322	3.00604	low
TCGA-62-A46S	73	1	1	2	0	0	4.52877	1	2.03313	4.3761	5.86212	8.99839	9.63147	7.56919	7.78731	4.19304	4.4685	4.859	3.17737	low
TCGA-67-3774	73	0	1	2	0	0	1.05479	0	2.20587	4.03837	5.83175	9.95604	10.4135	8.50124	7.59445	4.53701	3.99975	3.97926	3.35145	low
TCGA-50-5066	72	1	1	2	0	0	2.5863	0	2.48242	6.64423	5.79177	9.64446	10.0688	9.49804	8.56868	4.95576	2.96174	4.04062	3.56425	high
TCGA-78-7537	72	1	1	2	0	0	4.44384	1	1.91641	3.57967	6.06227	9.09385	9.91223	6.79762	6.50278	3.95135	3.86262	6.15292	3.02703	low
TCGA-55-6972	72	1	1	2	0	0	4.47123	1	1.93589	4.37095	4.51653	8.75288	9.68649	5.25693	7.65647	2.97635	3.59117	5.31247	2.73125	low
TCGA-50-6590	72	0	1	2	0	0	3.52877	1	2.52811	7.12595	6.77966	9.48686	10.246	7.98489	7.91748	5.32437	3.7479	3.47208	3.53585	low
TCGA-38-4631	72	0	1	2	0	0	0.969863	1	2.61313	7.01778	9.06624	10.9781	10.9899	9.57918	9.33141	3.74893	3.77207	2.90226	4.70981	high
TCGA-50-6592	71	0	1	2	0	0	2.12877	1	3.93141	6.45316	9.38406	11.1158	11.4823	8.48944	9.20088	4.35173	2.886	3.65761	4.66157	high
TCGA-05-4426	71	1	1	2	0	0	2.16712	0	2.08669	5.23519	7.31935	8.69061	9.41928	9.05415	7.38733	4.27154	4.65235	4.1109	3.66635	high
TCGA-05-4382	68	1	1	2	0	0	1.66301	0	2.08033	4.79793	7.65838	9.65719	9.80452	8.70789	8.65799	5.26797	3.90282	3.99774	3.8121	high
TCGA-05-4422	68	1	1	2	0	0	1	0	3.24508	5.19823	5.82201	8.65705	9.30623	7.00396	7.98746	4.9116	5.5142	5.14666	2.99617	low
TCGA-86-7954	68	0	1	2	0	0	1.65753	0	2.47524	5.73012	5.62942	9.00669	9.75413	6.84367	8.09618	5.38949	5.16179	4.09462	2.9728	low
TCGA-78-7155	68	1	1	2	0	0	3.20822	1	1.99045	8.38076	6.00045	10.6897	11.2365	6.4611	6.25222	3.31228	2.77737	3.01831	3.41209	low
TCGA-78-7633	67	1	1	2	0	0	2.72329	0	2.18156	3.81312	5.35861	8.21878	9.0397	6.19433	7.10775	3.25632	4.25122	5.2286	2.86956	low
TCGA-49-4501	67	0	1	2	0	0	3.89315	1	3.05297	4.17808	5.79968	9.31732	9.54812	7.46734	8.26379	4.69173	4.62315	3.80992	3.20427	low
TCGA-MP-A4SV	67	1	1	2	0	0	7.17808	1	1.9651	6.47925	7.01037	10.025	10.4967	8.54383	7.84963	4.70912	3.43929	4.08124	3.71618	high
TCGA-05-4249	67	1	1	2	0	0	4.1726	0	2.37747	3.99046	6.07684	9.64336	9.99448	7.1036	7.85173	5.35264	7.80358	4.63015	2.94958	low
TCGA-78-7540	66	0	1	2	0	0	2.4137	0	3.35	3.70071	7.49853	11.3802	10.9822	7.43095	9.11945	4.11517	3.59169	3.9147	3.97145	high
TCGA-86-8075	66	0	1	2	0	0	1.31233	0	2.46233	5.86754	7.10648	9.77899	9.92111	8.75521	8.98375	4.81553	3.73599	4.03356	3.80897	high
TCGA-NJ-A4YG	65	1	1	2	0	0	5.21644	0	1.94363	4.16396	5.82238	9.65072	10.5616	6.89052	8.11237	4.91396	3.33109	3.73573	3.2148	low
TCGA-62-A46P	65	1	1	2	0	0	1.6274	1	2.3786	4.19518	6.35498	9.58739	10.7521	6.87821	7.1035	3.58251	4.09699	5.18371	3.32555	low
TCGA-78-7153	65	0	1	2	0	0	2.08219	0	2.11495	4.78196	6.02246	9.06065	9.77892	6.80338	7.05006	3.68254	4.05305	3.9447	3.1945	low
TCGA-44-2662	65	1	1	2	0	0	1.31507	0	2.14787	6.50578	8.15596	8.97341	9.44962	9.29565	8.17847	5.52719	3.72115	4.21659	3.90894	high
TCGA-78-7152	65	1	1	2	0	0	3.29315	0	1.87713	4.6262	5.8048	9.99803	10.7701	9.04166	7.56746	4.33367	4.77054	3.64769	3.42456	low
TCGA-62-A46O	65	0	1	2	0	0	3.98356	1	3.21	7.054	7.43639	11.1132	12.6157	7.93766	9.13289	3.22562	2.51555	3.12925	4.33804	high
TCGA-78-7143	62	0	1	2	0	0	13.5918	1	2.17533	6.2775	6.80977	8.94281	9.77471	8.26133	8.65995	4.79185	5.27861	4.25092	3.53142	low
TCGA-86-8673	61	1	1	2	0	0	1.24658	0	1.95247	5.99691	6.52853	8.92005	9.57279	8.99237	7.30519	3.6432	2.85007	4.60995	3.61992	high
TCGA-78-7163	60	1	1	2	0	0	18.663	0	2.16612	3.66248	6.79258	9.61217	10.513	10.377	8.49565	3.0617	4.55284	3.729	4.02085	high
TCGA-71-8520	60	0	1	2	0	0	0.575342	1	3.24503	5.72603	6.91926	9.58565	9.77463	8.03425	8.15269	3.98378	4.71727	4.0342	3.6525	high
TCGA-64-5778	60	1	1	2	0	0	2.53699	0	1.87713	6.09698	5.40409	10.101	10.7247	8.32266	8.30853	5.13405	3.6252	4.16826	3.28673	low
TCGA-64-5774	60	1	1	2	0	0	6.9863	0	2.76742	7.16866	7.10317	9.64748	10.466	7.95459	6.39608	3.55666	2.59162	3.25535	3.75475	high
TCGA-05-4430	59	0	1	2	0	0	2.08493	0	2.31196	4.89295	5.53393	10.5671	10.9899	8.59024	7.4304	4.96211	5.51004	3.9545	3.22429	low
TCGA-44-2656	59	1	1	2	0	0	1.59452	0	1.89962	5.72446	7.55185	8.39161	9.1398	8.59254	7.98686	5.44733	3.74044	4.22248	3.61352	high
TCGA-05-4390	58	0	1	2	0	0	3.08493	0	2.18535	6.70157	7.63491	10.4909	10.8949	7.68187	7.1208	4.06169	2.74642	3.49211	3.88402	high
TCGA-78-7542	56	1	1	2	0	0	0.879452	1	2.27522	8.00582	8.12795	10.3638	10.9105	8.15053	8.33715	3.47327	2.60086	3.04349	4.28706	high
TCGA-64-5781	55	0	1	2	0	0	3.29315	0	2.27034	5.27803	6.57064	9.65792	10.5017	9.0547	8.38372	3.89019	2.52672	3.69578	3.84421	high
TCGA-62-A46R	54	0	1	2	0	0	4.72603	1	2.69146	6.60435	6.21685	9.03452	9.55954	7.49353	7.9481	5.12103	3.55836	4.44347	3.2781	low
TCGA-78-8662	53	0	1	2	0	0	9.20822	1	2.11698	6.79078	5.62803	11.0211	11.4762	9.21144	8.77851	3.14288	2.69251	5.22367	3.80869	high
TCGA-05-4417	51	0	1	2	0	0	1.24658	0	3.91436	5.09666	6.08386	8.83363	9.92289	7.13272	7.87758	4.85293	3.867	3.64741	3.26953	low
TCGA-44-2668	51	1	1	2	0	0	0.673973	0	2.04012	7.34506	9.26339	8.93591	10.0472	10.0688	7.41981	4.89225	2.71337	3.58739	4.38546	high
TCGA-71-6725	48	0	1	2	0	0	0.70137	0	2.00441	5.30552	6.3268	9.60139	10.1359	8.8018	7.9272	3.63704	5.09416	5.11615	3.52969	low
TCGA-78-7535	45	1	1	2	0	0	2.6	1	1.97094	5.68474	6.54099	9.93894	10.6983	9.22023	6.76468	4.50331	5.69163	4.03	3.48296	low
TCGA-44-2666	43	1	1	2	0	0	0.265753	1	2.3682	5.18745	5.72642	8.55792	8.99573	7.23492	7.88288	4.73703	3.90017	4.31562	3.07188	low
TCGA-05-4420	41	1	1	2	0	0	2.49863	0	2.56936	6.87036	6.0885	9.30538	10.1262	8.0697	8.20831	3.62573	3.02664	3.60434	3.6076	high
TCGA-44-3917	33	0	1	2	0	0	1.07397	0	2.85042	6.93814	6.58633	7.77324	8.36547	6.20234	6.23979	4.85087	3.36125	5.3898	2.95819	low
TCGA-50-5049	70	1	1	2	0	0	5.87945	0	2.05143	5.5212	5.89463	9.41555	9.61824	8.27587	7.40605	6.09656	4.5525	3.95528	3.07481	low
TCGA-55-1592	65	1	1	2	0	0	1.92055	1	2.7286	6.21593	6.76633	9.62686	9.90424	7.74604	8.03219	4.92155	5.91043	4.32688	3.39954	low
TCGA-97-A4M5	83	1	1	1	0	0	1.73699	0	2.16658	4.58307	5.312	9.87849	10.2354	8.14825	7.40076	5.11649	5.66388	4.11461	3.00841	low
TCGA-55-A57B	80	0	1	1	0	0	1.49589	0	2.23511	4.22109	6.14367	9.47185	9.27251	9.61036	8.16489	4.73316	5.58981	5.11099	3.38058	low
TCGA-44-3398	77	0	1	1	0	0	0.693151	0	2.1103	4.66439	8.34027	9.00883	9.69115	9.41353	9.19842	5.41433	5.2704	5.14598	3.95345	high
TCGA-69-7764	75	1	1	1	0	0	1.13425	0	2.11161	4.5674	5.75133	10.0208	10.6215	8.34589	6.99965	3.96669	3.01424	7.01389	3.27007	low
TCGA-97-A4M7	74	1	1	1	0	0	1.72329	0	2.51733	4.38971	5.8959	10.0759	10.6823	7.90747	7.29148	5.23326	4.58504	4.27337	3.18849	low
TCGA-55-8208	73	0	1	1	0	0	1.84658	0	2.31128	5.95976	6.78143	8.852	9.28509	7.45998	7.71467	6.02326	4.32786	3.86181	3.23166	low
TCGA-55-7995	73	0	1	1	0	0	2.43562	0	2.12956	6.56574	7.50022	8.99472	9.62488	7.92355	8.19973	5.06155	3.79877	4.73962	3.63775	high
TCGA-44-A4SS	73	1	1	1	0	0	1.13699	0	2.10604	5.57161	6.32607	10.5152	10.202	7.41943	9.47056	4.72989	3.12469	4.08387	3.58057	high
TCGA-55-7281	70	0	1	1	0	0	2.38904	0	1.87713	4.3861	6.30617	11.2468	11.6334	9.53124	8.58279	5.06069	6.11697	3.71585	3.6423	high
TCGA-97-A4M3	69	0	1	1	0	0	1.47945	0	2.22722	3.71048	5.70338	9.7883	10.5986	5.58241	6.75136	3.62348	3.36158	5.03208	3.00948	low
TCGA-NJ-A4YQ	69	0	1	1	0	0	2.4274	0	2.57257	5.26787	8.21871	9.177	9.43203	6.66941	8.72837	5.62979	3.58248	3.62943	3.70363	high
TCGA-69-7763	69	1	1	1	0	0	1.89041	0	1.87713	3.94456	6.07465	10.0562	10.7117	10.0467	7.82266	4.246	3.95967	3.64762	3.66327	high
TCGA-86-7953	69	0	1	1	0	0	1.61918	0	3.15319	7.08612	7.36426	9.40037	10.2609	7.37013	7.88414	5.1057	4.48686	4.16984	3.58525	high
TCGA-55-8203	69	0	1	1	0	0	1.49863	0	2.05016	5.39304	6.8009	9.54275	10.1855	7.48239	7.16784	5.02877	3.74543	3.50559	3.40246	low
TCGA-S2-AA1A	68	0	1	1	0	0	1.40548	0	2.72763	4.06154	5.75971	9.47328	9.83228	8.13123	6.45131	5.31801	3.79352	4.35551	3.05131	low
TCGA-55-8085	64	1	1	1	0	0	2.47671	0	2.26086	6.26289	7.91499	8.74705	9.60874	6.57887	6.05938	4.73055	2.97462	3.57753	3.49636	low
TCGA-86-8669	64	1	1	1	0	0	2.56986	0	1.99668	4.73339	5.96682	9.69348	10.3524	7.41634	7.64203	4.25258	3.22207	3.80673	3.33925	low
TCGA-86-8668	61	0	1	1	0	0	1.1589	0	2.30132	3.88679	5.79616	8.08638	8.4603	9.03627	7.92744	4.9329	6.52947	5.19609	3.03733	low
TCGA-44-6148	60	1	1	1	0	0	0.991781	0	2.1095	3.11048	4.75271	8.89464	9.36883	9.22494	7.76395	5.05972	8.0448	4.00087	2.80901	low
TCGA-91-6840	59	0	1	1	0	0	1.01918	0	2.01925	6.25976	6.0749	11.4982	11.782	7.17244	7.18512	4.07784	3.26015	4.22425	3.46943	low
TCGA-73-7498	58	0	1	1	0	0	3.25753	0	1.91232	3.41521	5.22184	9.3629	10.0705	7.98248	7.07666	4.4608	3.71492	5.35943	3.00232	low
TCGA-MN-A4N4	57	1	1	1	0	0	3.21918	0	2.0228	5.03949	7.60898	10.0202	10.5824	8.80115	8.56914	3.92145	2.89357	4.20401	4.05639	high
TCGA-55-8206	56	1	1	1	0	0	2.43288	0	2.06426	3.66771	5.54718	8.87572	9.57869	7.25863	7.19906	5.90249	4.67007	5.71767	2.7535	low
TCGA-44-7672	52	0	1	1	0	0	1.14521	0	1.92509	5.67793	8.0023	10.7213	11.0485	8.07265	8.04889	5.41785	3.8722	3.34817	3.89991	high
TCGA-4B-A93V	52	0	1	1	0	0	0.69589	0	2.11529	5.311	5.78051	9.3741	10.0745	8.31611	7.48794	3.68443	2.57721	5.40232	3.3947	low
TCGA-69-7980	70	0	1	1	0	0	1.12603	0	3.31017	5.38771	6.99282	10.7674	10.9954	9.45322	8.09976	4.64759	6.26993	4.51475	3.76403	high
TCGA-55-8090	80	1	1	1	0	0	1.63836	1	1.98039	4.68377	7.49819	10.9094	11.3087	7.85374	8.84147	4.34218	4.825	3.98411	3.88644	high
TCGA-86-A456	78	0	1	1	0	0	1.10959	0	2.55784	4.36989	5.53493	9.07789	9.7161	7.81342	7.49369	4.87807	4.51899	5.03771	3.02987	low
TCGA-50-8460	74	1	1	1	0	0	2.27123	0	1.94241	4.02508	5.25038	9.13339	10.1313	9.90984	7.09263	5.04294	4.84245	3.39758	3.18728	low
TCGA-97-8179	72	1	1	1	0	0	1.19178	0	2.07321	5.36763	5.47049	9.24111	10.0358	6.82101	7.56769	4.11826	3.89842	4.48384	3.07731	low
TCGA-69-8255	71	1	1	1	0	0	0.353425	0	3.31517	6.02995	8.80654	9.50227	10.0307	8.0269	6.83076	4.3233	2.83269	3.62212	4.07834	high
TCGA-91-6828	70	1	1	1	0	0	0.884932	0	2.24037	5.41716	7.17725	9.90935	10.1784	8.14668	7.22574	5.28247	4.39476	4.23177	3.50323	low
TCGA-MP-A4TH	70	0	1	1	0	0	1.22192	0	2.09217	3.63442	5.91448	9.04753	9.80494	6.93476	7.5538	5.60648	4.86499	5.08126	2.91201	low
TCGA-99-AA5R	70	0	1	1	0	0	1.80274	0	2.2142	3.85084	5.25488	8.16025	8.98263	8.9843	6.50055	5.77072	4.48762	5.55519	2.78028	low
TCGA-95-7947	67	1	1	1	0	0	0.109589	0	2.21014	7.34521	6.72804	9.6234	9.68016	6.26902	8.9697	4.28927	4.0224	4.58813	3.46071	low
TCGA-97-A4M2	66	1	1	1	0	0	1.70959	0	1.9636	3.78649	5.01317	8.53654	9.28513	7.44116	6.63197	5.94085	4.51601	5.07155	2.58487	low
TCGA-MN-A4N5	63	1	1	1	0	0	0.230137	0	2.15556	5.58597	7.9435	10.6789	11.265	7.81149	7.56541	4.00381	3.42749	4.30903	3.96961	high
TCGA-50-8457	63	0	1	1	0	0	2.13425	0	1.93296	3.50601	5.19024	8.5242	9.23246	8.24906	7.51494	5.30379	6.00356	4.0519	2.83499	low
TCGA-99-8032	61	1	1	1	0	0	0.120548	0	2.17537	4.7234	5.81782	9.15938	10.136	8.0913	7.94704	4.36056	2.74722	4.02854	3.38191	low
TCGA-64-1676	58	1	1	1	0	0	4.73425	0	3.82492	5.36617	6.79783	7.71562	9.23554	8.88178	8.20861	5.1581	3.64112	3.82954	3.56274	high
TCGA-67-6216	57	0	1	1	0	0	0.386301	0	2.10747	4.73237	6.70523	9.46382	10.4009	10.9337	7.66579	4.87477	6.04923	3.49349	3.71617	high
TCGA-55-8089	56	1	1	1	0	0	1.92329	1	1.91842	6.14005	7.64701	9.75511	9.99567	9.87735	8.5928	5.4812	2.83671	3.91047	3.99488	high
TCGA-97-A4M1	52	0	1	1	0	0	1.64658	0	1.93603	3.38814	4.67952	9.04005	9.89878	7.49569	7.02958	5.26372	4.37075	6.10169	2.63728	low
TCGA-99-8028	50	0	1	1	0	0	3.06301	0	2.74605	4.79823	6.12334	8.92179	10.0618	8.95035	7.74285	5.56607	2.9763	4.0812	3.38711	low
TCGA-97-A4M6	45	0	1	1	0	0	1.55616	0	2.97091	4.03135	6.90017	9.47523	10.1372	7.05695	7.7171	5.02866	5.07515	5.07977	3.30508	low
TCGA-50-5935	86	0	1	1	0	0	1.78904	1	2.07367	4.04554	7.6259	8.83123	9.59185	6.95441	7.51729	4.21217	4.18509	5.01705	3.51252	low
TCGA-91-6835	81	0	1	1	0	0	0.216438	0	2.3696	5.11059	6.35197	9.17262	9.36525	6.48051	7.4023	5.77634	5.33875	3.93746	2.96686	low
TCGA-49-4514	79	0	1	1	0	0	4.65753	0	2.43825	5.61177	5.30575	9.80349	11.1661	8.15282	6.98347	3.87013	2.79531	3.29167	3.35669	low
TCGA-78-8655	77	0	1	1	0	0	6.46575	0	1.87713	4.79841	6.06799	9.61741	10.7841	6.88763	7.76878	4.68944	7.16244	3.8234	3.1002	low
TCGA-67-3771	77	0	1	1	0	0	1.67123	0	4.91432	5.75279	9.07075	10.5825	10.881	7.94361	8.36908	4.91378	2.82546	3.65903	4.34293	high
TCGA-55-6987	77	1	1	1	0	0	5.85479	0	1.98536	5.53712	6.49197	8.24469	9.01536	7.45703	7.96431	5.78809	3.6373	4.37394	3.17124	low
TCGA-MP-A4TA	75	0	1	1	0	0	2.60274	1	4.80233	6.48003	7.187	10.8424	11.4857	8.86527	8.14708	3.96265	2.84	3.21871	4.13576	high
TCGA-78-7162	75	1	1	1	0	0	8.68219	1	2.65106	4.12521	5.23531	8.65208	9.78157	6.34443	7.26071	4.39963	5.43409	5.16489	2.76446	low
TCGA-44-A47G	73	0	1	1	0	0	0.961644	0	1.87713	5.25925	6.94202	9.53584	9.74867	10.2688	8.19014	5.319	3.77731	4.08047	3.75315	high
TCGA-49-4486	72	1	1	1	0	0	6.35068	1	2.65886	3.26729	4.86681	10.0227	10.5145	8.32549	7.7771	3.07471	3.35081	6.34415	3.22283	low
TCGA-49-4487	72	0	1	1	0	0	2.34247	1	2.03075	6.5166	5.86388	10.3053	11.1849	8.70157	6.94535	5.07086	2.88416	4.54342	3.38386	low
TCGA-38-7271	72	0	1	1	0	0	2.19178	1	2.60871	4.33066	5.44328	9.4556	9.90961	9.15837	7.23482	5.99338	4.23718	3.60657	3.09949	low
TCGA-44-3919	71	0	1	1	0	0	0.520548	0	1.93712	5.57303	6.42292	9.89755	10.4908	8.59015	8.76717	5.18798	6.21407	4.02433	3.45962	low
TCGA-05-4389	70	1	1	1	0	0	3.75068	0	2.79601	6.5385	6.35905	9.71619	9.93015	7.02134	9.4998	4.85531	3.48953	3.47585	3.5306	low
TCGA-67-3770	70	0	1	1	0	0	1.67123	0	3.74565	3.92316	5.53476	9.7785	9.80576	9.20378	8.65852	4.83618	2.82792	5.36173	3.42346	low
TCGA-44-2661	69	0	1	1	0	0	1.22192	0	3.29617	4.31536	5.41709	8.75216	9.45956	7.03567	7.55237	6.24106	4.67585	4.31732	2.77979	low
TCGA-35-4122	69	1	1	1	0	0	0.616438	0	3.92196	6.77797	6.52572	9.70143	10.2231	9.95084	8.58691	5.65501	3.68537	3.15814	3.77059	high
TCGA-50-5944	69	0	1	1	0	0	2.09315	0	2.12076	4.09166	5.69679	9.60556	10.2745	8.50668	7.59326	4.68525	5.22991	4.49593	3.20054	low
TCGA-L4-A4E6	67	1	1	1	0	0	1.19178	0	1.90819	3.64739	5.19953	7.93821	8.82462	6.36673	6.39012	6.08879	4.45315	5.55973	2.40408	low
TCGA-50-5942	67	0	1	1	0	0	2.41918	0	2.0535	3.2839	5.47437	8.30848	9.45294	8.07399	7.03458	4.57128	6.91559	4.58036	2.86332	low
TCGA-73-4662	65	0	1	1	0	0	2.49863	0	1.95047	4.07124	5.38323	9.69819	10.342	7.12367	7.19475	4.93967	3.57274	3.92551	3.00761	low
TCGA-44-2655	65	0	1	1	0	0	1.57534	0	2.0685	3.50542	5.927	10.1106	10.6393	7.33609	8.49734	4.6146	4.17818	3.6728	3.33562	low
TCGA-44-6145	62	0	1	1	0	0	0.89863	0	2.70359	6.12462	6.97512	9.67559	10.1998	9.91605	9.0735	5.0796	3.24243	3.67032	3.94572	high
TCGA-MP-A4TJ	62	0	1	1	0	0	0.928767	1	1.92547	6.05244	6.33649	9.66689	10.4627	7.99556	7.22778	5.77109	3.49377	4.42655	3.27044	low
TCGA-64-1681	61	0	1	1	0	0	3.19726	1	2.4958	4.51012	6.75465	9.93079	10.485	8.56928	7.79884	4.44958	3.54001	4.70455	3.62946	high
TCGA-44-3918	60	0	1	1	0	0	0.539726	0	2.13822	6.19091	7.2894	8.19941	8.74141	5.82116	6.88437	5.49494	4.16437	4.09272	3.09828	low
TCGA-50-7109	60	1	1	1	0	0	0.843836	1	1.94294	6.64685	6.92703	9.80917	10.6508	6.20565	7.76236	4.35531	2.7517	4.51508	3.48959	low
TCGA-83-5908	59	0	1	1	0	0	2.25753	0	2.69686	7.44856	7.95196	10.1368	10.2343	8.78034	8.27459	4.60847	3.14295	4.10496	4.06407	high
TCGA-55-6980	56	1	1	1	0	0	5.77808	0	2.82592	3.73525	6.88812	9.83733	10.0885	8.31888	8.57582	4.76204	6.5679	5.14532	3.48077	low
TCGA-NJ-A4YF	50	0	1	1	0	0	5.92055	0	2.02126	5.64011	6.26269	9.4228	10.3683	7.48699	6.85901	3.2756	2.4609	3.34853	3.51645	low
TCGA-86-8076	42	1	1	1	0	0	1.33973	0	2.46071	3.89905	6.2593	8.93526	9.93529	9.4052	7.79451	5.25478	3.88805	4.06195	3.43846	low
TCGA-35-4123	38	1	1	1	0	0	0.49863	0	5.02789	6.65695	8.18245	9.89718	10.5259	9.19501	8.64629	5.24111	4.79238	3.1069	4.15111	high
TCGA-L4-A4E5	48	0	1	1	0	0	1.58356	0	2.65796	6.92046	6.64652	9.82797	10.4149	8.72994	7.35629	3.73178	2.77358	4.03955	3.75713	high
